# Supplementary material for: Alterations to cavefish red blood cells provide evidence of adaptation to reduced subterranean oxygen
Source: Sci Rep. 2022 Mar 8;12:3735. doi: 10.1038/s41598-022-07619-0 (PMC8904627; doi:10.1038/s41598-022-07619-0)
Supplement: Supplementary file 1 — Supplementary Information. [file 41598_2022_7619_MOESM1_ESM.xlsx]

## Sheet: Hb_Concentration
Table S1. Individual-level hemoglobin concentrations
Population	Sex	SL (mm)	[Hb] (g/dL)
Surface			8.9
Surface			8.7
Surface			7.2
Surface			6.4
Surface			9.4
Surface			7.9
Surface			7.1
Surface			9.1
Surface			7.4
Surface			6.4
Surface			7.7
Surface			6.6
Surface			7.1
Surface	M	45	9.6
Surface	F	49.5	11.2
Surface	F	45	9.7
Surface	M	45	9
Surface	F	49.5	7.8
Surface	F	45	8.8
Surface	F	45	8.7
Surface	M	42.5	8.7
Surface	M	46	7.4
Surface	F	51	8.1
Surface	F	47	7.9
Surface	M	44	8.8
Surface	F	53	8.9
Chica	F		12
Chica	F		10.1
Chica	M		10.9
Chica	M		8.8
Chica	F	63	8.9
Chica	M	53	9.6
Chica	M	53	10.3
Chica	M	49	8.3
Tinaja			8.6
Tinaja			11.1
Tinaja			10
Tinaja			10.9
Tinaja			10.3
Tinaja	M	53	12.1
Tinaja	M	46	11.6
Tinaja	F	49	10.2
Pachon			8.8
Pachon			9.4
Pachon			13.6
Pachon			10.2
Pachon			12.3
Pachon			8.1
Pachon			7.3
Pachon			12.3
Pachon			13.5
Pachon			13.7
Pachon			10.4
Pachon	F	45	11
Pachon	F	45	10.9
Pachon			8.3
Pachon	F	42	11.8
Pachon	M	41	7.9
Pachon	M	46	12.1
Pachon	M	43	12.1
Pachon	F	47	9.3
Pachon	M	44	10.5
Pachon	F	43	8.6
Pachon	M	40	13.4
Pachon	M	44	11.7
Pachon	M	44.5	11.8
Pachon	F	42.5	11.3
Pachon	M	40	12.2
Pachon	F	42	10.8
Pachon	M	50	5.9
Pachon	M	47	8.1
Pachon	M	48	7.4
Wilcoxon RS	p-value = 0.7328
Pearson's r		-0.308985
SL: Standard Length
[Hb]: Hemoglobin Concentration

## Sheet: Hematocrit
Table S2. Individual-level hematocrit percentages
Population	Sex	SL (mm)	Hct (%)
Surface	F	59	0.419355
Surface	M	50	0.35
Surface	M	49	0.218182
Surface	M	48	0.125
Surface	M	50	0.238095
Surface	F	51	0.304348
Surface	F	50	0.318182
Surface	F	54	0.307692
Chica	M	44	0.389831
Chica	F	46	0.25
Chica	F	42	0.360656
Chica	M	41	0.35
Chica	F	45	0.322581
Chica	F	45	0.338983
Chica	M	42	0.33871
Chica	M	40	0.339286
Tinaja	F	55	0.338983
Tinaja	M	54	0.440678
Tinaja	F	57	0.338983
Tinaja	M	54	0.433333
Tinaja	M	56	0.421053
Tinaja	F	59	0.48
Tinaja	F	52	0.37931
Tinaja	M	50	0.306452
Pachon	M	52	0.378788
Pachon	F	54	0.380952
Pachon	M	53	0.283333
Pachon	F	53	0.25
Pachon	F	52	0.4
Pachon	M	53	0.460317
Pachon	F	58	0.305085
Pachon	M	49	0.385965
Wilcoxon RS	p-value = 0.6645
Pearson's r		0.288814
SL: Standard Length
Hct %: Hematocrit Percentage

## Sheet: RBC_Number
Table S3. Individual-level red blood cell counts and density averages
Population	Sex	SL (mm)	RBC Count	Convert RBC Count
Surface	M	55	229	2.11698e+06
Surface	F	59	199.667	1.84581e+06
Surface	F	58	235.333	2.17553e+06
Surface	M	54	134.667	1.24492e+06
Surface	M	44	249.333	2.30495e+06
Surface	F	44	264.667	2.4467e+06
Surface	M	46	261.667	2.41896e+06
Surface	F	42	237.333	2.19401e+06
Chica	F	64	157.25	1.45369e+06
Chica	M	50	129.75	1.19947e+06
Chica	F	71	158.75	1.46756e+06
Chica	M	51	168.25	1.55538e+06
Chica	M	52	177.25	1.63858e+06
Chica	F	62	209.75	1.93902e+06
Chica	M	68	156.75	1.44907e+06
Chica	F	71	135.25	1.25031e+06
Tinaja	M	46	210	1.94133e+06
Tinaja	F	49	231.75	2142400
Tinaja	F	51	239.5	2.21404e+06
Tinaja	F	58	123.75	1144000
Tinaja	M	58	131.75	1.21796e+06
Tinaja	M	45	189	1747200
Tinaja	F	54	89.75	829689
Tinaja	F	51	195.25	1.80498e+06
Pachon	M	55	207.667	1.91976e+06
Pachon	F	53	217	2.00604e+06
Pachon	M	56	209.333	1.93517e+06
Pachon	F	58	238.333	2.20326e+06
Pachon	M	46	245	2.26489e+06
Pachon	F	47	178.667	1.65167e+06
Pachon	M	43	228	2.10773e+06
Pachon	F	46	215	1.98756e+06
Wilcoxon RS	p-value = 0.7944
Pearson's r		-0.503953
SL: Standard Length
RBC Count: Number of red blood cells per 0.75x0.75um area
Convert RBC Count: Number of red blood cells per mm3

## Sheet: RBC_2dArea
Table S4. Individual-level total erythrocyte 2d area and nuclear 2d area averages
Population	Sex	SL (mm)	Cell Area (Mean of nine cells)	Nucleus Area (Mean of nine cells)
Surface	F	47	64.2292	16.2267
Surface	M	44	73.0144	14.9852
Surface	F	43	68.07	14.8548
Surface	F	41	69.8916	16.4013
Surface	M	55	73.6521	13.549
Surface	M	57	70.2442	14.2913
Surface	F	59	76.136	14.043
Surface	M	48	75.6366	16.078
Chica	F	64	94.0193	14.6759
Chica	M	50	83.6272	16.1448
Chica	F	71	84.4018	13.5622
Chica	M	51	85.0588	15.7254
Chica	M	52	86.2343	13.3926
Chica	F	62	87.3301	15.8549
Chica	M	68	80.584	13.583
Chica	F	71	84.34	14.3358
Tinaja	F	58	83.5764	16.5454
Tinaja	M	58	87.0859	16.0193
Tinaja	M	45	84.4953	14.3182
Tinaja	F	54	89.2973	16.5294
Tinaja	F	51	82.1461	15.3082
Tinaja	F	51	89.5456	14.8743
Tinaja	M	48	87.4747	14.25
Tinaja	M		84.7607	13.264
Pachon	M	57	81.6711	14.6622
Pachon	M	52	86.2258	14.9554
Pachon	M	51	75.3934	13.4633
Pachon	M	60	85.179	14.4329
Pachon	F	45	86.9442	14.8233
Pachon	F	50	86.6869	14.9252
Pachon	F	48	81.6342	13.9847
Pachon	F	54	88.766	18.6198
Wilcoxon RS	p-value = 0.4677
Pearson's r		0.355614
SL: Standard Length
Cell Area: 2d Area per entire cell (um2)
Nucleus Area: 2d Area of nucleus of red blood cell (um2)

## Sheet: Normality Tests
Table S5. Shapiro-Wilk Normality Tests
Assay	Population	p-value
Hemoglobin Concentration	Surface	0.396
	Chica	0.8532
	Tinaja	0.8698
	Pachon	0.2336
Hematocrit	Surface	0.8875
	Chica	0.1223
	Tinaja	0.6622
	Pachon	0.5864
Erythrocyte Density	Surface	0.05493
	Chica	0.5323
	Tinaja	0.4248
	Pachon	0.7203
Erythrocyte Total 2d Area	Surface	0.7084
	Chica	0.1774
	Tinaja	0.5982
	Pachon	0.1967
Erythrocyte Nuclear 2d Area	Surface	0.4198
	Chica	0.1757
	Tinaja	0.6062
	Pachon	0.005052

## Sheet: Outlier Statistical Comparisons
Table S6. Comparison of Statistical Test Results With and Without Outliers
			Outliers Present	Outliers Removed
Experiment	Population	Comparison	Wilcoxon Rank-Sum p-value	Wilcoxon Rank-Sum p-value
Hb_Conc	Surface	Pachon	0.00012	1.61e-05
Hb_Conc	Surface	Tinaja	0.0005129	7.203e-05
Hb_Conc	Surface	Chica	0.005031	0.002454
Hb_Conc	Pachon	Tinaja	0.8578	0.9681
Hb_Conc	Pachon	Chica	0.3705	0.2845
Hb_Conc	Tinaja	Chica	0.2265	0.09275
Hct	Surface	Pachon	0.1605	0.281
Hct	Surface	Tinaja	0.01804	0.03212
Hct	Surface	Chica	0.1149	0.1526
Hct	Pachon	Tinaja	0.3181	0.3181
Hct	Pachon	Chica	0.4619	0.4908
Hct	Tinaja	Chica	0.1267	0.1733
RBC_Density	Surface	Pachon	0.2786	0.1649
RBC_Density	Surface	Tinaja	0.03792	0.01399
RBC_Density	Surface	Chica	0.01041	0.0005828
RBC_Density	Pachon	Tinaja	0.1605	0.09386
RBC_Density	Pachon	Chica	0.001088	0.0005828
RBC_Density	Tinaja	Chica	0.2786	0.3969
RBC_Area	Surface	Pachon	0.0006216	0.0003108
RBC_Area	Surface	Tinaja	0.0001554	0.0001554
RBC_Area	Surface	Chica	0.0001554	0.0003108
RBC_Area	Pachon	Tinaja	0.9591	0.5358
RBC_Area	Pachon	Chica	0.3282	1
RBC_Area	Tinaja	Chica	0.6454	0.9551
RBC_Nucleus_Area	Surface	Pachon	0.5737	0.8665
RBC_Nucleus_Area	Surface	Tinaja	0.7984	0.7984
RBC_Nucleus_Area	Surface	Chica	0.4418	0.6126
RBC_Nucleus_Area	Pachon	Tinaja	0.6454	0.8665
RBC_Nucleus_Area	Pachon	Chica	0.7984	0.8048
RBC_Nucleus_Area	Tinaja	Chica	0.5054	0.6943
Green cells indicated statistical significance following Bonferroni correction.
